# Supplementary material for: Synergistic Effect of Serratia fonticola and Pseudomonas koreensis on Mitigating Salt Stress in Cucumis sativus L
Source: Curr Issues Mol Biol. 2025 Mar 15;47(3):194. doi: 10.3390/cimb47030194 (PMC11941737; doi:10.3390/cimb47030194)
Supplement: Supplementary file 1 [file cimb-47-00194-s001.zip]

Archive with 1 entries (1 files):
- cimb-3497556-supplementary.pdf
